# Supplementary material for: Chronic Ultraviolet Irradiation to the Skin Dysregulates Adrenal Medulla and Dopamine Metabolism In Vivo
Source: Antioxidants (Basel). 2021 Jun 7;10(6):920. doi: 10.3390/antiox10060920 (PMC8228565; doi:10.3390/antiox10060920)
Supplement: Supplementary file 1 [file antioxidants-10-00920-s001.zip]

Archive with 1 entries (1 files):
- antioxidants-1209710-supplementary.pdf
